# Supplementary material for: Physical activity promotion in rural health care settings: A rapid realist review
Source: Prev Med Rep. 2022 Jul 9;29:101905. doi: 10.1016/j.pmedr.2022.101905 (PMC9307466; doi:10.1016/j.pmedr.2022.101905)
Supplement: Supplementary Data 2 [file mmc2.xlsx]

## Sheet: Sheet1
Refid	Authors	Title	Year of Publication	journal	Country of study origin	Setting/Context	Study Design	Definition of rurality	Study population	Sample size	HC providers involved in intervention	Aim/purpose	Intervention	Evaluation framework or method used?	mitigation-prevention	User experience/intervention or outcome data (eg. retention, adherence, feasibility)	Study effectiveness outcome data (eg. changes in physical activity, fitness, strength, measurable changes)	Study/subsequent evaluations and sustainability of program	conclusions
301	Batsis et al.	A Community-Based Feasibility Study of WeightLoss in Rural, Older Adults with Obesity	2020	Journal of Nutrition in Gerontology and Geriatrics	United States of America	Setting - Lebanon, New Hampshire, a small rural community of 13,522 persons, at a community-based aging center; weight-loss intervention with diet and exercise component; older adults with obesity	cohort - 12 weeks	Study based definition of rural using the urban-rural classification from the US Census on the basis of population density	community-dwelling older adults (65+); obese (BMI greater than 30 kg/m2 )	n = 9	licensed, registered dietitian supervised and delivered the diet and behavioral intervention; Physical therapist led group-based exercise session twice weekly and reviewed weekly exercise diaries at these session	This feasibility study was the first of a series of developing a research program in rural health promotion among an at-risk population for obesity-related comorbidities residing in rural areas. The feasibility, acceptability and preliminary effectiveness of a multi-component weight-loss intervention delivered at a local community-aging center was ascertained.	12-week weight-loss intervention involving behavioural, diet and exercise components, with motivational interviewing, personalized diet and exercise plans with group exercise sessions and independent exercise goals	Likert scale (self-reported 0-5) was used to determine acceptability measures and feasibility. Subjective measures of Patient Reported Outcome Measurement Information System (PROMIS) Global function (physical and mental health), the Function component of the Late-life Function and Disability Instrument, and the Patient Activation Measure were collected using a tablet-based version of RedCAP	a 12 week weight-loss intervention delivered at a community-based aging center; dietician delivered motivational interviewing and developed a calorie-restricting individualized meal plan. Physical therapy-based assessment of strength, flexibility, balance and aerobic capacity used to develop personalized exercise plans, aimed at gradually increasing physical activity level. A group-based exercise…	Retention: There were no dropouts (100% completion rate), Adherence: mean attendance rate of 88% and 89% for the physical therapy and nutrition sessions respectively. Feasability: All 9 participants noted their level of satisfaction with this intervention as high (5.0 ± 0.0) and that the intervention permitted achievement of goals (5.0 ± 0.0).	Participants achieved a mean weight-loss of 4.3 ± 3.2 kg (4.9 ± 3.7%) at 12-weeks (p < 0.001). Waist circumference dropped significantly, as did waist-hip-ratio. Only improvements were recorded in objective measures (6 min walk test, Max Gait Speed, Mean Grip Strength, Times Sit To Stand) and subjective measurements (Late-Life Functionality - Upper extremity, Basic lower extremity; Patient Activa…	The intervention delivery was feasible as was the ability to recruit despite geographic distances suggesting that the trial can be considered elsewhere. making generalizability a concern. Rural areas differ extensively; whether our intervention can be delivered elsewhere is unknown.	Future studies should evaluate changes in body composition to evaluate if loss to muscle mass. standardized monitoring of activity and data is needed to enhance motivation and track progress. Longer-term strategies are needed. many rural regions may not necessarily have the staffing resources to deliver such a program, our approach provides a basis for remote-based interventions using telehealth …
309	Reed et al. 2019	Effectiveness of the 5A’s Model for Changing Physical Activity Behaviors in Rural Adults Recruited From Primary Care Clinics	2019	Journal of Physical Activity and Health	United States of America	a primary care clinic in a rural Midwestern town	experimental, randomized, 2-group repeated- measures design	The population of the town is 5495 people, which fits the definition of a small rural area (population between 2500 and 9999) as classified by the office of rural health policy’s rural-urban com- muting area codes.	Subjects in both groups were, on average, aged 48 years (intervention group: SD = 11.9, range 22–64; control group: SD = 11.07, range 24–63). Subjects in both groups were well educated, with 58.6% in the intervention group and 63.4% in the control group completing college or graduate classes. Subjects in both groups were primarily white females who were employed with an annual household income le…	n=29	The intervention was developed by a behavioral scientist, exercise scientist, and 2 nurse practitioners (NPs), all with previous experience and expertise in PA and health promotion. All aspects of the intervention were delivered by one of the NPs, who was also the lead researcher.	The purpose of this study was to examine the feasibility of using the 5A’s model for brief PA counseling to improve rural subjects’ PA behaviors (including active minutes and daily steps); perceptions of attitude; perceived behavioral control, subjective norms, and intention; and self-regulatory strategies of planning, goal setting, and tracking.	Control and intervention group completed baseline questionnaires at start of 12 week intervention. Subjects in the control group received usual care of advice about the benefits of PA from a health care provider during their routine office visit and a Fitbit to track daily PA. In addition to receiving the Fitbit, the intervention group completed a PA action plan through a Google Form at 3 separat…	5A Intervention: Assessed their current physical activity levels, physical abilities, beliefs, and knowledge. Advised on health risks, benefits of change, and appropriate amount and intensity of physical activity. Collaboratively developed a personalized action plan; set specific physical activity goals in behavioral terms based on patient’s interest and confidence to perform behavior. Assisted t…	research team examined the PA data obtained from the Fitbit and choose an appropriate text message from a list of 24 potential messages developed by the principal investigator to send to each subject. The tailored text messages centered around the themes of PA encouragement, motivation, goal setting, PA barriers, and PA benefits. In addition, subjects received a standardized letter from their hea…	Of the participants in the intervention condition (n = 29), all received the 3 letters from their primary care provider and weekly text message support as planned. However, 3 participants completed the action plan once, 7 participants completed it twice, and 15 participants completed it all 3 times. At follow-up, 1 participant reported that the Fitbit stopped working during the course of the stud…	There were no statistically significant differences between groups (intervention vs control) for either minutes of PA or number of steps taken. Although we did not see a difference between groups in the theoretical variables proposed to influence PA behaviors, we did see a change in subjects’ overall perceptions of global health. All subjects, regardless of group assignment, reported improved phy…	N/A	it is vitally important to continue to find ways to make PA a priority to improve the overall global health and well- being of rural adults. Future research warrants adjusting interven- tion dose and strategies to increase positive PA that can be maintained long term. Providing a Fitbit or wearable PA monitor may be a good way to get started, as the Fitbit may have served as a motivator to improv…
329	Hsu et al.	A Cross-Disciplinary Successful Aging Intervention and Evaluation: Comparison of Person-to-Person and Digital-Assisted Approaches	2018	International journal of environmental research and Public Health	Taiwan	The study was a quasi-experimental, multiple-center design for older adults in communities. We contacted several rural and urban CCCs in Taichung. Three urban CCCs were run the communities. We contacted several rural and urban CCCs in Taichung. Three urban CCCs by a church‐related organization, and two rural CCCs were run by two different social development were run by a church-related organizati…	Quasi-experimental	N/a	community-based older adults	N=147	expert in gerontology, physical therapist, attending physician, expert and practitioner of mental health.	The purpose of this study was to implement and evaluate a cross-disciplinary intervention program using two approaches for community-based older adults in Taichung, Taiwan.	The content of the intervention included successful aging concepts and preparation, physical activity, chronic disease and health management, dietary and nutrition information, cognitive training, emotional awareness and coping skills, family relationship and resilience, legal concepts regarding financial protection, and Internet use. The traditional person-to-person (P2P) intervention approach w…	Cross-disciplinary intervention	The activity times for the CCCs were every morning from Monday to Friday. Two of the urban center participants were grouped together for the intervention program. Thus, there were two intervention centers for the P2P intervention and two centers for the P&D intervention. The intervention program was given once per week, and the program lasted for at least 12 weeks for each center. The contents of…	both the face-to-face and digital intervention approaches can be effective, but digital courses for older people require assistance and pretraining in the use of ICT devices, and some kinds of intervention still show better effects with face-to-face interaction.	The significant changes brought about by the intervention included reduced risk of unhealthy nutrition, increased selection adaptation, reduced reliance on emotion-focused coping, reduced family support, an increased ability to search for health information, and increased financial security and knowledge. Nutritional status, adaptation to aging, and searching for health information online especia…	A digitally assisted and student-led intervention approach can be effective in a way that can be replicated and widely implemented.	This cross-disciplinary intervention program for successful aging showed effects on physical and mental health, healthy behaviors, knowledge of the Internet, and financial security. Lifelong learning is helpful to promote health and successful aging for older adults. However, it may take time for the older adults to develop the group dynamics to appreciate such multi-disciplinary activities. Thus…
385	Paul et al.	Feasibility of the PHYZ X 2U program: a mobile and cloud-based outreach service to improve chronic disease outcomes in underserviced rural communities	2019	Australian Journal of Primary Health	Australia	Outlying rural communities in Central West New South Wales, Australia	Observational Pilot Study	N/A	People with chronic disease living in Central West New South Wales, Australia who fulfilled the inclusion criteria and used the PHYZ X 2U service between 11 October 2017 and 8 August 2018 were eligible for the study. People were eligible for the PHYZ X 2U program if they had one or more chronic disease, had an existing GP Chronic Disease Management Plan and a Team Care Arrangement (TCA) in place …	n= 62	Registered Physiotherapists and accredited exercise physiologists, physio students on clinical placement.	The aim of this pilot study was to determine the feasibility and acceptability of this new outreach model of allied health primary care for improving health outcomes for people living with chronic disease in remote and rural NSW.	PHYZ X 2U is a new model of care incorporating behaviour change and structured exercise that aims to increase access to allied health professionals for people with chronic disease living in small, outlying rural communities in Central West NSW. The service provides face-to-face consultation via mobile clinics, in addition to weekly remote exercise tracking via the PhysiApp (Physitrack Ltd, London…	PHYZ x 2U intervention	Participants attended the PHYZ X 2U service in their local town/community for their face-to-face consultation. They completed a baseline assessment with the physiotherapist and exercise physiologist. This included a clinical assessment to guide their treatment plan, including self-reported comorbidities using the Charlson comorbidity index reported at baseline only; amount of planned exercise per…	Among the 39 participants who completed the program, 19 (59%) reported attaining at least one of their health-related goals, with 42% of goals attained following program participation. Participants with multi-morbidity had higher goal attainment compared with people without multimorbidity. Following the program, participants significantly increased the amount of planned exercise performed by a me…	Of the 62 enrolled participants, 39 (63%) completed the program and 23 (37%) were lost to follow up. The most common reasons provided for failing to achieve goals were nonadherence to the prescribed exercise program, pain, illness or exacerbation of their existing condition. There were fewer visits to the hospital or emergency department during the time of the study, but the differences in the ou…	More structured education of clinicians, students and participants on setting patient-led SMART goals may result in greater goal attainment by future clients of the service. Future work could investigate whether health coaching to improve incidental physical activity in addition to planned, therapeutic exercise can induce further benefits. Tracking clients’ physical activity levels using wearable…	Greater education of GPs and the community of the need to manage disease early on and for the need to refer clients for self-management upon diagnosis may further improve health-related outcomes following PHYZ X 2U program participation. Equipping students who provide the coaching with strategies to assist clients achieve behaviour change given multiple demands on their time, and to cope with set…
512	Connelly et al.	A Website to Promote Physical Activity in People With Type 2 Diabetes Living in Remote or Rural Locations: Feasibility Pilot Randomized Controlled Trial	2017	JMIR Diabetes (Journal of Medical Internet Research)	United Kingdom	rural or remote locations in Highland region of Scotland, Web-based physical activity promotion intervention in people diagnosed with type 2 diabetes; focus group conducted in study to inform program design, mean age of 63	randomized controlled trail (longitudinal [6months] prospective)	N/A	diagnosed with type 2 diabetes managed through lifestyle or oral medication; over 18 years old; resident in Inverness, Isle of Skye, and Sutherland areas; and had access to a computer with Internet access	Intervention participants (N=31) Focus groups (N=30 participants, N=6 health professionals)	Health professionals involved in a focus group. Participants recruited from primary and secondary care sites. Research nurse met with participants at 3 times, baseline, 3 months, and 6 months and conducted anthropometric and blood sampling	The primary aim of this study was to utilize coproduction methodology to develop a Web-based physical activity promotion intervention. The secondary aims were to evaluate the feasibility and indication of effectiveness of using this intervention to promote physical activity in people with type 2 diabetes living in remote and rural localities.	6 month web-based physical activity promotion intervention in people diagnosed with type 2 diabetes developed from focus group insight– 3 armed approach – randomizing participants into either control, web-based information, or web-based interactive intervention group. the interactive Web group (InterG) had online access to diabetes-specific physical activity information and interactive features. …	N/A	type 2 diabetes were recruited from primary and secondary care sites from three rural localities in Highland Region, Scotland. Participants randomized into one of the three groups: the interactive Web group (InterG) had online access to diabetes-specific physical activity information and interactive features; the information Web group (InfoG) were given online access to diabetes-specific physical…	5 participants out of 31 (16%) withdrew from the study: 3 out of 11 (27%) InterG, 1 out of 10 (10%) InfoG, and 1 out of 10 (10%) control group. Over the first 3 months, each participant logged in an average of 12.5 (SD 15.7) times dropping to 11.3 (SD 37.1) times from 3- to 6-month follow-up. number of log-ins, starting at zero and going up to 50 times in 1 month. In the last 2 months, only 1 per…	Regarding moderate-to-vigorous physical activity, the interactive feature group dropped from 131.9 to 74.2 min/week at 3 months, increasing to 116.8 min/week at 6 months: The control group dropped from 118.9 to 86.5 min/week at 3 months, increasing to 126.1 min/week at 6 months. The website group without interactive feature increased from 134.6 to 142.5 min/week at 3 months, furthering increasing…	This study reports on what health professionals and people with type 2 diabetes considered to be essential tools for engagement with the site and support to increase physical activity and compared this with what was actually used	Future studies should include in-depth follow-up, such as qualitative interviews, to explore participants engagement and experience with the site. Conclusion - Web-based physical activity information was associated with a trend toward increased physical activity across a 6-month intervention in people with type 2 diabetes. Interactive features were not effective in increasing physical activity pa…
518	Greaney et al.	The effect of a weight gain prevention intervention on moderate-vigorous physical activity among black women: the Shape Program	2017	International Journal of Behavioral Nutrition and Physical Activity	United States of America	Community health Center in North Carolina; aimed at black women in the rural south	randomized controlled trial	N/A	Participants were Black female patients aged 25–44 with a body mass index (BMI) of 25– 34.9 kg/m2 who had made at least one visit to the participating health care system in the previous 24 months, and were fluent in English.	n=121	Registered dietitian, health coaches - delivered coaching calls using motivational interviewing principles	This study was conducted to determine if an efficacious weight gain prevention intervention increased moderate-vigorous physical activity (MVPA).	The Shape Program, a weight gain prevention intervention implemented in community health centers in rural North Carolina, was designed for socioeconomically disadvantaged Black women with overweight or obesity. MVPA was measured using accelerometers, and summarized into 1- and 10-min bouts over the 12 month intervention.	The Shape intervention was developed using social cognitive theory, with self-efficacy selected as the primary mediator. The intervention utilized the interactive obesity treatment approach (iOTA), where individuals self-monitor concise and easy to comprehend tailored behavior change goals.	Individuals randomized to the intervention arm received: (a) tailored behavior change goals to promote the prevention of weight gain; (b) skills training materials; (c) weekly interactive voice response (IVR) telephone calls for self-monitoring behaviors; (d) monthly telephone coaching from a registered dietitian trained in motiv- ational interviewing; and (e) a no-cost 12-month membership to a Y…	The Shape intervention ad- dressed possible structural barriers to physical activity due to lack of access and opportunities [39, 40] by pro- viding intervention participants with a no-cost member- ship to a local YMCA with available child care vouchers. About three-quarters (70.3%, n = 64) of the women acti- vated their YMCA memberships but use of the member- ships was limited, with 42.2% (n = 2…	About one-third (38%) of participants met the physical activity recommendation at baseline when assessed using 10-min bouts; this percentage increased to 76% when assessed using 1-min bouts. Furthermore, there was no significant change in MVPA over the intervention period or significant difference in changes in MVPA by group assignment over the intervention period.	N/A	In summary, study results determined that Shape was not effective in increasing MVPA among a sample of Black women with overweight or obesity, although prior re- search determined that the Shape intervention prevented weight gain. Intervention participants may have focused on making dietary changes over increasing physical activ- ity. Results of this study add to the limited extant research exami…
569	Tarazona-Santabalbina et al.	A Multicomponent Exercise Intervention that Reverses Frailty and Improves Cognition, Emotion, and Social Networking in the Community-Dwelling Frail Elderly: A Randomized Clinical Trial	2016	JAMDA.	Spain	Two primary care centers of the same health department in La Ribera (Valencia, Spain) were involved: Carcaixent and Sollana. The number of citizens in each center in 2014 were 20,613 (10.3% of the population >70 years) and 5041 (11.1% of the population >70 years), respectively.	This is an interventional, controlled, simple randomized study. Researchers responsible for data gathering were blinded for this study.	Carcaixent and Sollana. The number of citizens in each center in 2014 were 20,613 (10.3% of the population >70 years) and 5041 (11.1% of the population >70 years), respectively.	men and women aged 70 years or older who were (1) sedentary (less than 3 hours of weekly physical activity), (2) frail according to the frailty phenotype,11 (3) with a gait speed slower than 0.8 m/s, (4) and were community dwellers	N= 100	Experienced physiotherapists and nurses	To ascertain if a supervised-facility multicomponent exercise program (MEP) when performed by frail older persons can reverse frailty and improve functionality; cognitive, emotional, and social networking; as well as biological biomarkers of frailty, when compared with a controlled population that received no training.	A multicomponent exercise program (MEP) is defined as a combined program of endurance, strength, coordination, balance, and flexibility exercises that have the potential to impact a variety of functional performance measures over 24 weeks	The following parameters were recorded: age, gender, social situation, marital status. Anthropometric data: body mass index (BMI); abdominal, brachial, and leg girths; lean mass; and fat mass percentages were determined by bioelectrical impedance analysis (Tanita BC-601; TANITA Corporation, Maeno-Cho, Itabashi-ku, Tokyo, Japan). Functional assessment included the following: Barthel Index, Lawton …	Those in the intervention group performed 65 minutes of daily activities, 5 days per week for 24 weeks at the “Hogar del Jubilado,” Valencia. The sessions were delivered in a group, were supervised, and involved a combination of the following activities: proprioception and balance exercises (10e15 minutes), aerobic training (initially at 40% of maximum heart rate increasing progressively to 65%),…	Moreover, it has been shown that the characteristics of exercise programs that seem to result in better outcomes are as follows: multicomponent training with a duration of 5 months or longer and performed 3 days per week for 30 to 45 minutes per session. In our study, the intervention characteristics were as follows: 24 weeks, 5 days per week, and 65 minutes per session. It has been shown that fa…	We found that in 31.4% (95% CI 20.3e45.0) of the intervention group, frailty was reversed after the exercise training program, whereas no one in the control group reversed frailty after the 6-month period.	We also report improvements in anthropometric and analytical variables; some of them considered good biomarkers of frailty. This results in a significant decrease in the number of visits to the primary care physician after the training program. This is of the utmost importance to lower health care costs.	We report here a tailored multicomponent exercise training intervention for reversing frailty and improving physical function and cognitive, emotional, and social network determinations in frail older adults. We allocated persons to both groups in an aleatory fashion. However, the intervention group showed a significantly higher prevalence of arthrosis than the control group. The limited follow-u…
570	Miedema et al.	Can certified health professionals treat obesity in a community-based programme? A quasi-experimental study	2015	BMJ Open	Canada	New Brunswick. This province has one of the highest obesity rates in the country. The multi-site study was conducted in three separate locations, two rural and one urban, using four separate groups, two rural and two urban (the two urban groups were conducted in the same city). Owing to the long, cold and icy winters, the intervention took place indoors.	A prospective quasi-experimental design with repeated premeasure and postmeasure.	N/A	Participants with obesity (body mass index >30 kg/m2) from rural and urban communities in an Eastern Canadian Province were divided into four groups.	146 participants	Recruitment through advertisements in physicians' offices, had to be deemed suitable by physician for study, Canadian Society for Exercise Physiology Certified Exercise Physiologists, CSEP Certified personal trainers, registered dietitian, exercise psychologist, 7 referred by their physician	To test the effectiveness of a non-pharmaceutical programme for obese participants in a rural Eastern Canadian Province using certified health professionals.	The active intervention (InI) consisted of 1 h of physical activity three times a week over a 6-month period. Additionally, all participants took part in biweekly nutritional interventions delivered by an RD.	Health measures such as blood pressure, resting heart rate, weight and height (BMI), waist circumference and mental health—part of the SF-36v2 Health Survey—were measured.	The active intervention (InI) consisted of 1 h of physical activity three times a week over a 6-month period. The physical activity was supervised and delivered by a CSEP- CEP and CSEP-CPTs, as well as CSEP-CEP and CSEP- CPT students in training. It was delivered in arenas and community halls. Additionally, all participants took part in biweekly nutritional interventions delivered by an RD. The n…	On average, participants attended 67% of the InI sessions; however, attrition rates were high. After InI (T0), 57 participants (39%) had terminated the programme and a further 30 (20.5%) participants were lost for the T2 measurements, for a total dropout of 87 participants (59.5%). Attrition rates did not differ between urban and rural sites. During the self-management phase, participants did not…	Results from the between-subject rural and urban locations MANOVA revealed that only the change in the mental health component summary of the SF-36v2 differed significantly between urban and rural groups, F(1, 57)=5.35, p<0.05, with urban participants (M=−1.4325, SD=5.89) reporting lower scores on the SF- 36v2 than rural participants (M=1.9230, SD=5.12).	Nevertheless, to make a programme like this sustain- able in the community, dropout is a serious concern. Although all participants appeared motivated, many rural communities lack ‘proper’ exercise facilities. In fact, this study shows that significant health improvements can be made using existing community space such as a meeting hall or community centre and little equipment so long as knowledg…	Primary healthcare providers should use other trained certified professionals to assist in the treatment of obesity in utilising non-pharmaceutical lifestyle changes in their own communities. Simple physical activity group programmes led by CSEP-CEPs or CSEP-CPTs and nutritional group education programmes led by RDs should become an extended part of the primary healthcare community. GMCBI appears…
595	Davis et al.	Can the Otago falls prevention program be delivered by video? A feasibility study	2016	BMJ Open Sport Exercise Medicine	Canada	Sechelt and Vancouver, British Columbia.	6 month Pre/post study design including an intervention group.	Population of 9200. In 2006, older adults comprised 25.3% of Sechelt’s then-8400 residents, compared with 14.6% for BC overall. Specifically, there were approximately 1550 Sechelt residents between the ages of 65 and 79 and 600 residents aged 80 and over	82 community-dwelling adults ≥75 years. 61 participants from Sechelt, and 21 from Metro Vancouver to serve as the control group. Included those living in Sechelt (intervention) and Vancouver (control) who: (1) were aged ≥75 years;16 (2) were community-dwelling (ie, not residing in a nursing home, extended care unit or assisted-care facility); (3) had a Mini-Mental State Examination (MMSE) score >…	n = 82	Physical Therapists	Objectives: They assessed the feasibility of delivering the Otago Exercise Programme (OEP) via an interactive DVD (ie, OEP-DVD) in combination with monthly physical therapist phone calls to older adults. The secondary focus of this study was to assess any physical benefits—specifically falls risk and mobility.	Individuals in the intervention group received the OEP-DVD and were instructed to do the exercises 3 times a week after their initial home physical therapist visit for 6 months. The OEP is an individualised programme. The OEP should be performed three times per week for 30 min. OEP is delivered in an adapted form (a DVD was developed for participants to follow rather than a physical therapist com…	N/A	It consists of strengthening exercises for the knee extensors and flexors, ankle plantarflexors and dorsiflexors, and hip abductors. At the beginning of the 6-month pre-post study, all individuals enrolled in the study received one visit by a physical therapist. After a thorough assessment, the physical therapist prescribed a set of suitable exercises from the OEP-DVD and educated the participant…	Individuals in the control group experienced an increase in falls risk from baseline to 6 months. In contrast, individuals in the intervention group experienced a decline in falls risk. the OEP-DVD programme significantly reduced falls risk as compared with those in the control group.	The OEP-DVD programme significantly reduced falls risk as compared with those in the control group. Participants enrolled in this study had a mean age of 80 (SD=5) years with a mean baseline MoCA score of 24 (SD=4). The mean PPA score at baseline was 0.8 (SD=1.2) indicating mild falls risk (table 1). There were no adverse events reported as a result of partaking in the OEP intervention exercises …	A subsample of 21 participants also took part in a qualitative study. Specifically, two small group interviews were initially conducted to explore the breadth of participants’ experiences with the OEP-DVD. Subsequently, semistructured individual interviews were conducted to gain an in-depth understanding of participant experiences with the OEP-DVD. The OEP-DVD was deemed ‘feasible’ if the followi…	This study provides an initial platform example of an implementation strategy that may positively improve physical outcomes for older adults at risk of sustaining future falls and provides suggestion for future implementation of the OEP
723	Eakin et al.	A randomized trial of a telephone-delivered exercise intervention for non- urban dwelling women newly diagnosed with breast cancer: Exercise for health.	2012	Annals of Behavioral Medicine	Australia	Participants were eligible if treated at 1/8, regional or four large metropolitan, Queensland hospitals. Intervention was telephone delivered.	Randomized controlled trial	As defined by the Australian Standard Geographical Classification.	Women with a first diagnosis of invasive breast cancer aged 20 to 69 years, treated at one of eight regional, or four large metropolitan, Queensland hospitals and residing within a postal code considered inner regional, outer regional, remote or very remote according to the Australian Standard Geographical Classification (27) were eligible for participation.	143 participants	Exercise Physiologists	To evaluate the feasibility and effectiveness of a telephone-delivered, mixed aerobic and resistance exercise intervention for non-urban Australian women with breast cancer.	16 calls of 15-30 minutes duration over eight months (1x/week for 2 months, 1x/fortnight for 2 months, 1x/month for 4 months) delivered by an Exercise Physiologist. Intervention was implemented according to the Chronic Disease Self-Management Intervention Model adapted from previous trials. Participants also had an exercise workbook (available on request) and a weekly exercise tracker. Usual care…	Physical activity assess by the Active Australia Survey, Quality of Life assessed by the Functional Assessment of Cancer Therapy - Breast Questionnaire	16 calls of 15-30 minutes duration over eight months (1x/week for 2 months, 1x/fortnight for 2 months, 1x/month for 4 months) delivered by an Exercise Physiologist. Intervention was implemented according to the Chronic Disease Self-Management Intervention Model adapted from previous trials. Participants also had an exercise workbook (available on request) and a weekly exercise tracker. Usual care…	Tel group participants who remained in the program completed a median of 14/16 calls with their EP (from 5 to 16); 79% completed the majority (>75%) of calls. In total, three adverse events were reported that may be related to exercise intervention participation (muscle soreness (n=2), musculoskeletal injury (n=1); none were serious and none required discontinuation of participation. The majority…	61% recruitment rate and 96% retention at 12 months; 79% of Tel group women received at least 75% of calls; odds (OR; 95% CI) of meeting intervention targets favoured the Tel group for resistance training (OR 3.2;1.2, 8.9( and aerobic (OR 2.1; 0.8, 5.5) activity.	Results provide strong support for feasibility and modest support for the efficacy of telephone-delivered interventions.	Future trials would do well to consider the use of objective measurement of physical activity, longer-term follow-ups to address the important issue of maintenance, as well as inclusion of cost-effectiveness analysis. As suggested by women in this trial, other non-face-to-face means of intervention deliver (e.g. Internet) should also be investigated.
763	Sherman et al.	The effect of a primary care exercise intervention for rural women	2007	Preventive Medicine	United States of America	Rural Missouri; walking intervention for middle aged women. All participants patients at 1 primary care clinic; all caucasian. Use of pedometers and measured BMI	Longitudinal cohort study (6 month duration - prospective)	Rural Missouri (population of small towns under 17000)	Adult women; 42.5yrs mean age. 90% at intake exhibited one or more risk factors for cardiovascular disease; all caucasian; 78% considered obese or overweight. mean baseline step counts were 7415 for normal weight women, 6908 for overweight and 5545 in obese women.	60 women in final analysis	Registered nurse assisted in recruitment, took blood at baseline and biometric measurements. Nurse practitioner offered telephone counselling check ins with participants	The purpose of this study is to assess the feasibility of a simple primary care-based walking intervention for rural women.	Walking intervention with pedometer, counselling, and take home resources (video/paper materials)	n/a	Participants were enrolled in a walking intervention. Blood, height, weight, blood pressure, and BMI collected at onset. Women received a pedometer and an exercise video tape, and written materials on the importance of physical exercise. Exercise tape commercially available, known fitness instructor. Asked to keep a log of step counts and use the video. Check in with NP at 1 week, 1 month, 3 mont…	Retention - 44 women completed the entire 6-month protocol, 10 completed 3 months of the protocol and 7 completed 1 month of the protocol for a total of 61 (80%) one participant was removed as an outlier.	The overall step counts increased by 2573 after the intervention. Assuming a stride length of 2.25 ft per step, the widely accepted norm for women, the step count amounts to an increase of approximately 1.1 miles (2573 steps × 2.25 ft per step/5280 ft per mile = 1.09 miles). There was a statistically significant difference in final mean step count between BMI groups, with overweight women perform…	Affordable intervention - The use of pedometers to assess and monitor activity levels in large groups of people is appealing, as they are simple to use, inexpensive and measure walking distances with acceptable accuracy. The use of nursing staff within the primary care practice for short telephone follow-up and brief behavioral interventions is a cost effective utilization of resources, and build…	The rapid enrollment in this study underscores the need for such an intervention within this rural community as well as the participants' trust of the primary care practice. Studies are needed to determine if long-term benefit can be derived from instituting such an intervention in the primary care setting, with intermittent reinforcement during other primary care visits.
831	Lee et al.	Evaluating a community-based walking intervention for hypertensive older people in Taiwan: A randomized controlled trial	2007	Preventive Medicine	United Kingdom	The study was carried out in a rural area of Taiwan that has a population density of 75 persons per square kilometer compared to a density of more than 3000 persons for the country as a whole	randomized controlled trial conducted	N/A	The criteria for inclusion in the trial were being resident in a local township, aged 60 years and over and with a resting systolic blood pressure between 140 mmHg and 179 mmHg and thereby classified as having mild to moderate hypertension	202	Public Health Nurse conducted the intervention: doing regular telephone or face-to-face visits to motivate and check in	The current study aimed to test whether a community-based walking intervention based on self-efficacy theory could lower systolic blood pressure among older people with mild to moderate hypertension.	participants randomized to the intervention group were offered a six-month community-based walking intervention delivered by the public health nurse (LL). A pedometer, walking log and advice about regular walking and the use of the pedometer were provided to facilitate participants' initial regular walking.	The design of the intervention was underpinned by self-efficacy theory and individualized according to a participant's baseline exercise stage of change.	A series of regular individual contacts was provided through telephone and face-to-face visits in both local community activity centers and participants' homes according to their preference. The first intervention contact by the public health nurse was made within one month of randomization. The content and timing of subsequent visits were aimed to motivate intervention group participants to walk…	At six-month follow-up, data were available from 89% (n = 91) of the intervention group participants and 93% (n = 93) of the control group participants. The intervention, using telephone and face-to-face contact provided by a public health nurse, secured a relatively high level of adherence to regular walking and greater improvement in exercise self-efficacy among the intervention group partici- …	Between baseline and six- month follow-up, a greater reduction in systolic blood pressure was observed in the intervention group than the control group giving a mean difference of −7 mmHg (95% CI −11.5 to −2.5, p=0.002) (Table 2). When adjustments were made for gender, whether living alone, changes in antihypertensive medication use, baseline systolic blood pressure, baseline walking and physical…	N/A	This is a relatively short-term physical activity interven- tion that could have important health benefits for older people with hypertension living in community. Further work would be warranted in order to test the effect of walking on blood pressure reduction in urban areas and within different contexts.
1306	Melton et al.	The Effectiveness of a Physical Activity Educational Campaign in a Rural Obstetrics and Gynecology Office	2016	Maternal Child Health Journal	United States of America	2 OB/GYN clinics in Southeastern USA – participants mostly Caucasian, equally divided between being pregnant and not pregnant but child-bearing age; educational campaign over 6 months	quantitative, quasi-experimental, control-group comparison design	N/A	participants included prenatal patients and patients of reproductive age from two separate obstetrics and gynecology (OB/GYN) offices.	n=325	The intervention was implemented in 2 OB/GYN offices. Since the staff members at the intervention site were responsible for facilitating the delivery of the campaign’s key messages to patients, PA training was provided to all clinical staff (i.e., physicians, physician assistants, nurses, and ultrasound technicians) before the official implementation of the health education campaign. An exercise …	The objective of this study was to evaluate the effectiveness of an early intervention health education campaign to positively influence PA knowledge, intention, and participation among prenatal women and women of reproductive age in a rural healthcare setting located in the Southeastern United States. The focus was to optimize the time and credibility of the physician’s office, using multiple ap…	This study evaluated the effectiveness of an early intervention health education campaign to positively influence PA knowledge, intention, and participation among prenatal women and women of reproductive age in a rural healthcare setting located in the Southeastern United States. The intervention provided tailored information on PA through direct contact with trained clinical staff members as wel…	N/A	Informational intervention - the intervention and control groups were solicited from 2 OB/GYN offices. All patients who visited the intervention site during the 6-month educational campaign timeframe were exposed to the intervention. Given that the study followed a naturalistic control-group design, exposure to the intervention varied depending on the frequency in which patients visited the OB/GY…	n/a	When compared to the control group, women in the intervention group reported being more likely to be exposed to PA information at their physician’s office (p = 0.001; 77.6 vs. 54.0 % respectively). Only 3.4 % of intervention participants remembered seeing the TV prompter, 11.3 % reported seeing a brochure, and 58.2 % recalled seeing the office poster. Lastly, 10.2 % reported that they had not see…	Given that the health education campaign was implemented in one distinct geographical location, similar campaigns need to be implemented in other locations of the United States to further determine representativeness and generalizability.	Recommendations - future studies may benefit from including an assessment tool that measures PA inquires, education, and counseling; Further considerations into the length and time of exposure are needed in future studies. Additionally, it may be advantageous to have mailings through which the physician’s office may reach out to patients to promote PA, which was not tested here; future interventi…
1309	Peterson et al.	Physical activity counseling intervention to promote weight loss in overweight rural women	2012	Journal of the American Association of Nurse Practitioners	United States of America	A rural primary care clinic in a town of 741 people was the setting for this study (U.S. Census Bureau, 2010). This town is located in a frontier county, which may be de- fined as a sparsely populated rural area that is isolated by distance from population centers and services, and has six or fewer people per square mile.	pretest–posttest, longitudinal design	This town is located in a frontier county, which may be defined as a sparsely populated rural area that is isolated by distance from population centers and services, and has six or fewer people per square mile.	overweight or obese rural women	n=25	clinic nurse educator, primary care provider	To identify key behavioral factors that contribute to physical activity and weight management in overweight, rural women and determine the degree to which social support, stage of behavior change, and self-efficacy for physical activity and depressive symptoms are linked to physical activity, body weight, and body mass index (BMI).	Theories of health behavior change were used to design the Stay Alive with Five—A’s program, a new intervention developed to increase physical activity and promote weight management in rural women over one year. Conceptualizations of the social cognitive theory (SCT) suggest that cognitive processes promote or inhibit physical activity and include outcome expectations, self-regulation, and self- …	Stay Alive with Five—A’s Theoretical Framework	Participants in the Stay Alive with Five—A’s physical activity intervention received the USDHHS Physical Activity Guidelines for Americans 35-page Be Active Toolkit (http://www.health.gov/PAGuidelines/) materials in a binder. The clinic nurse educator initiated the Stay Alive with Five—A’s intervention by assessing the participant’s knowledge, attitudes, motivation, and barriers to engaging in an…	In response to this need, a Zumba R class was held at the local Senior Center and was taught by one of the participants. In the first 6 months of the program, the biweekly sessions were well attended (mean of 14 women/session), but by 12 months an average of four women attended each session. It remains unknown why the exercise session attendance declined, but women may have been frustrated and ex…	In this study, a higher level of self-efficacy to exercise alone was associated with a significant decrease in weight (1.12 lbs; p = .01) and BMI (0.19; p = .01). Even though rural women in this study did not successfully increase physical activity or lose weight as desired, the impact of several sociocultural and psychological factors were identified and will be useful in designing more effectiv…	Additionally, the intervention was not implemented as planned because the nurse educator left her position after 8 months and not all of the participants received a monthly counseling session following the absence of the nurse educator. The PCP was to continue with the individual monthly counseling sessions; however, participants did not consistently keep the monthly appointment because of the as…	Study findings suggest that rural women have unique challenges for increasing physical activity and weight loss. Depressive symptoms need to be identified and managed appropriately as a one concurrent strategy to promote physical activity and weight loss in rural women. NPs can utilize the Five A’s counseling approach to thoroughly assess each woman’s unique situation, tailor the advice specific …
1310	Robles et al.	Impact of a pilot pharmacy health-care professional out-of-school time physical activity and nutrition education program with exercise on fourth and fifth graders in a rural Texas community	2014	SAGE Open Medicine	United States of America	Study took place in Bailey County, Texas. An estimated population of 7130 in 2012, 60% of whom were of Hispanic or Latino origin in 2011 and 19.2% of whom were at or below the poverty level between 2007 and 2011. Study included elementary school children aged 8-11 years old. Context: Children in rural communities in the United States are more likely to be overweight or obese compared with those w…	Prospective cohort study	N/A	Inclusion criteria included fourth- and fifth-grade elementary school children (8-11 years old) who reside in Bailey County, Texas. Participants were excluded from the study if they could not exercise; complete the questionnaire or the exercise interventions because of physical or cognitive impairments; for medical reasons; if neither parent participated in the study to provide baseline character…	n=33, 31 completed the study	Pharmacists and Pharmacy students delivered the intervention	Aimed to assess the impact of a pilot pharmacy health-care professional out-of-school time vigorous physical activity and nutrition education program on fourth and fifth graders in a rural Texas community. The primary aim of this study was to determine whether a 12-week pilot pharmacy health-care professional OST physical activity and nutrition education community program with vigorous intensity …	Study was conducted in 2 phases over 12 weeks. Study took place at the community centre and park, and involved a team of a pharmacist and pharmacy student researcher, and junior high school coach. In phase 1, baseline data were obtained; weeks 1–4: study parameters were collected, the physical activity and nutrition education intervention were implemented, exercise events of warm-up drills and ru…	Excel Analyze-it v 3.20.2, Wilcoxon sign-rank test for nonparametric data, ANOVA - analysis tools	In phase I researchers measured the baseline study parameters of BMI, BMI-percentile-for-age, Blood pressure, waist circumference, height, and weight. Weeks 1–4 consisted of 4weeks of physical activity and nutrition education with consistent vigorous intensity exercise sessions across the 4weeks at the local community park with data collection. Each week the participants attended two, 60-min even…	Retention: overall completion rate of 94%	Between baseline and 12weeks, there was a reduction in mean change in BMI (−0.30 (95% confidence interval (CI), −0.44 to −0.17). Despite the baseline to week 12 WC(waist circumference) decrease, weeks 8–12 resulted in an increase of WC. Exercise activity increased in participants at the end of 12weeks. The number of television shows and videos viewed increased for participants from baseline to 12…	Although there were no further interventions after 4weeks, the intervention impacts on BMI, BMI%, and SBP changes were maintained at the 8- and 12-week evaluations. These results are encouraging due to the short intervention time. In this study, the community leaders of local businesses, the school system, and parents expressed support of the project by providing different opportunities to promot…	Future studies implementing OST programs in a rural area should monitor participants for a longer period to evaluate long-term impact. Future studies would be improved with a control group to further evaluate the impact of physical activity and education in the daily routine of children. The typical duration of similar intervention programs is at least a year or more with physiologic parameter ch…
1311	Reed et al. 2020	Perceptions of participants and staff of implementing a physical activity program in rural primary care	2020	Evaluation and Program Planning	United States of America	rural Midwestern town; participants recruited from a primary care clinic; participants had to read and speak english and have a smartphone; 12-week study occurred between the months of August and November; all participants were caucasion and majority female and married	Larger study: randomized, prospective longitudinal (12 week)	no definition provided but population of community was provided: 5495	Adults (aged 19–65), not currently meeting recommended levels of PA/week (≤150 min/week of moderate/vigorous PA), a resident of a rural community	interviews: (n=10 participants, 7 nurses) for the larger study: (n = 59)	For the study itself: participants were recruited from a primary care clinic, participants received a standardized letter from their health care provider (MD, PA or NP) on a monthly basis, for a total of three letters, providing encouragement and support to continue being physically active in an effort to meet PA guidelines. For the interview: 7 nurses participated in a focus group	The purpose of this study was to qualitatively explore the perceptions of participants and staff of implementing a 12- week PA program in a primary care clinic to increase PA behavior in inactive rural adults	This study consisted of 10 qualitative interviews with a subset of the intervention participants; A focus group (n = 7) of clinic nurses who assisted with recruitment for the larger study was also conducted. The purpose of the focus group was to assess the perceptions of staff when implementing a PA program in the clinic to change PA behavior in rural adults from the nurses perspective. Specifica…	N/A	This qualitative study was a part of a larger study that was designed to examine the use of the 5A’s model for brief PA counseling to improve rural participants’ PA behaviors. Participants were recruited from a primary care clinic. Once recruited, participants were randomized into either the intervention or control group. The 12-week study occurred between the months of August and November. Parti…	DEMAND: The majority of the participants (n = 9, 90 %) enjoyed being able to track their PA using the Fitbit. n, participants felt the program, and the Fitbit itself provided motivation to become or stay physically active. A few participants did report issues with the technical side of using the Fitbit. Several participants (n = 3, 30 %) thought the action plan helped them, especially as it relat…	The majority of the participants (n = 9, 90 %) enjoyed being able to track their PA using the Fitbit. The major themes that emerged when asked about satisfaction with and intent to continue using a PA program was accountability and barriers. Many participants (n = 7, 70 %) liked being held accountable for being physically active. Eighty percent said barriers impacted their ability to be physicall…	Main themes - demand, implementation, acceptability, and practicality. see above	Recommendations: future clinic-based interventions may need to ensure clinic staff are knowledgeable as well and are allotted time to troubleshoot these technology challenges with patients. To improve future iterations of the program, better addressing how to overcome barriers should be part of PA counseling or the action plan. Future efforts could benefit from encouraging home-based activity and…
1313	Sangster et al.	Effects of a Pedometer-Based Telephone Coaching Intervention on Physical Activity Among People with Cardiac Disease in Urban, Rural and Semi-Rural Settings: A Replication Study	2016	Heart, Lung and Circulation	Australia	Replication study: two urban public hospitals (metropolitan Sydney) or two public hospitals (serving rural areas 200 km and 450 km south-west of Sydney) in Australia during 2010-11. Reference Study: the Illawarra or Shoalhaven area of New South Wales during 2005-2006. This study specifically compares the physical activity arms of both studies; pedometer bases with telephone coaching	both studies were randomize controlled trials (prospective and longitudinal)	n/a	participants were eligible for the replication study if they were referred to outpatient CR programs at two urban public hospitals (metropolitan Sydney) or two public hospitals (serving rural areas 200 km and 450 km south-west of Sydney) in Australia during 2010-11, whether or not they attended a CR program. Participants in the reference study were referred to an outpatient CR program in the Illa…	reference study - n=204, replication study n=288	Health promotion staff deemed health coaches, provided behavioural counselling and goal setting via telephone meetings	This study assessed the replicability of a pedometer-based telephone coaching intervention by comparing the outcomes of a study conducted in rural and urban settings (replication study) to an efficacy study that previously found the same intervention to be effective (reference study).	Assessing the replicability of a pedometer- based telephone coaching intervention aimed at increasing PA in cardiac patients - comparing results from reference and replication study	N/A	The identical pedometer-based telephone coaching intervention was implemented in the replication and reference studies; based on social cognitive theory. Participants were mailed pedometer, step calendar, instructions, and PA information. The intervention was delivered by health promotion staff trained in health coaching, who conducted coaching calls at weeks 1 and 3, and “booster” calls at 12 an…	Retention - A similar proportion of participants completed each study; 93% for urban and 91% rural participants in the replication study and 93% for semi-rural participants in the reference study	Improvements in total weekly physical activity time and walking minutes were significant from baseline to six weeks in the replication (urban and rural) and reference (semi-rural) studies.. At six months nearly half the participants in each of the three locations had increased their physical activity time by at least 60 minutes per week. In addition, the mean increases in weekly physical activity…	The present study has shown that, in addition to being similarly effective in an urban, rural or semi-rural setting, the pedometer-based telephone intervention can successfully reach diverse populations and be replicated in rural and urban areas. The program appealed equally to rural and semirural participants (recruitment rate 44.5% rural and 46.1% semi-rural). Urban recruitment rates were lower…	Recommendations – a follow-up time of 12–18 months would have been desirable, Conclusions: As the pedometer-based telephone coaching intervention has been shown to be both robust and feasible across different populations and settings, consideration should be given for it to be ‘translated’ from research settings into practice as a routine healthcare option. Future research should focus on assessi…
1314	Batsis et al. A	A Weight Loss Intervention Augmented by a Wearable Device in Rural Older Adults With Obesity: A Feasibility Study	2021	Journals of Gerontology	United States of America	conducted between January 2018 and June 2019; at a community-based aging center in rural Northern New England; Interventions require in-person and human interactions or touches that may be challenging for older adults with mobility impairments, particularly in rural, remote areas thus testing the feasability of a PA intervention with wearable fitness device	12-week, single-arm, pilot feasibility study (prospective cohort)	Not provided but population provided: small community of 13,522 persons	older rural adults with obesity	n = 28	Registered Dietitian: was responsible for delivering the dietary and behavioral intervention; ran individualized, weekly visits focusing on behavior therapy and caloric restriction; created individual meal plans. Physical Therapist: led with twice weekly group strengthening training classes in a community-based aging center.	The purpose of this pilot study was to evaluate the feasibility, acceptability, and effectiveness of integrating a wearable Fitbit device into a high-touch, multicomponent weight loss intervention at a local community aging center.	12 week pilot study: The intervention consisted of individualized, weekly dietitian visits focusing on behavior therapy and caloric restriction with twice weekly physical therapist-led group strengthening training classes in a community-based aging center. All participants were provided a Fitbit Flex 2. An aerobic activity prescription outside the strength training classes was provided	N/A	participants were recruited as a convenience sample from local primary care clinic practices and physician. A registered dietitian was responsible for delivering the dietary and behavioral intervention. Caloric needs were based on the Automated Self-Administered 24-hour Dietary Assessment Tool, then individual meal plans were created with a calorie restricted diet suggested. There were 12, indivi…	Our completion rate was high (84.8%). Attendance rates were high: 91.9% and 93.8% of the total number of physical therapy and nutrition/behavioral sessions. Generally, all participants had favorable impressions of the intervention including the length and number of the sessions \ All respondents (100%) would recommend the intervention to family members. Older adults had favorable views of Fitbit,…	Participants demonstrated significant weight loss of 4.62 ± 3.15 kg with changes in hip and waist circumference of −12.53 ± 35.0, and −10.62 ± 32.2 cm, respectively. Changes in objective physical measures of 6-minute walk, gait speed, and five times sit-to-stand were observed.	While the mean distance to the center was acceptable such a program may not necessarily be acceptable to others traveling further distances due to its intensive frequency, telemedicine could be used alternatively. Further, there were no differences in baseline characteristics between completers and non-completers with the exception of income status, suggesting the importance of socioeconomic stat…	future studies could incorporate electronic health record use as a potential recruitment tool to expand reach. Telemedicine may be more acceptable to certain rural populations and could be explored in future studies. future studies should evaluate whether the technology can mediate the relationship in improving weight loss and physical function in older rural adults. Using a wearable’s ability to…
1315	Batsis et al. B	Feasibility and acceptability of a technology-based, rural weight management intervention in older adults with obesity	2021	BMC Geriatrics	United States of America	conducted from October 2018 to May 2020 at a community-based aging center participants from rural New Hampshire and Vermont; older adults; using combination of video conferencing and on-site sessions - this rural area had strong wifi connection, likely other rural areas would not	A 6-month, non-randomized, non-blinded, single-arm study (prospective longitudinal, cohort study)	N/A	older adults aged ≥65 years with obesity: a body mass index (BMI) ≥30 kg/m2	n = 53	Weekly dietitian visits focusing on behavior therapy and caloric restriction and twice-weekly physical therapist-led group strength, flexibility and balance training classes were delivered using video-conferencing to participants in their homes	We designed a technology-based weight management intervention for rural older adults with obesity and evaluated its feasibility, acceptability and preliminary outcomes.	Participants enrolled in a 26-week weight management program consisting of nutrition and exercise sessions delivered using a blend of synchronous, video-conferencing sessions with real-time communications and the use of remote monitoring using Fitbit and enhanced by periodic face-to-face interactions	N/a	Recruitment was by physician referral or at local medical offices, The electronic medical record (EMR) was used to assess selection criteria. A registered dietician nutritionist delivered 18 individual, 1:1 live videoconferencing nutrition sessions lasting 30 min, and 7 onsite hourly group sessions (remotely if necessary) focusing on caloric restriction, vitamin D, protein intake. Individualized …	Of the 53 participants that enrolled (46.1%), 44 (83.0%) completed the intervention. Attendance rates for both the video and on-site visits were 77 and 78.2% for the physical therapy exercise sessions respectively, and 84 and 90.0%, for the RDN-based visits respectively. Participants wore the Fitbit for an average of 81.7% of the days of the intervention and obtained an average of 4078±3819 steps…	Fifty-percent of the cohort had clinically significant improvements in weight (n=22), 73% had at least a 2- repetition improvement in 30STS, and 41% had at least a 30 m improvement in 6-min walk. Changes in 6-min walk were clinically significant 42.0±77.3 m (P= 0.005). Gait speed and grip strength did not change. Subjective measures also noted improvements in total, upper, basic lower, and advanc…	there was little ethnic diversity in a predominantly female cohort; other rural areas may have different broadband capabilities or access to healthcare settings have different sociodemographic characteristics, thus may not be representative of rural dwellers; nonrandomized, feasibility study without a control group with repeated measures at four time points strengthened our internal validity and …	The program’s intensity and number of sessions may be a factor, suggesting that a future trial should reduce the number of sessions. Future studies should consider the ease of synchronization both for participants, but also for study personnel, remotely. Due to experienced adverse events from the intervention - Future studies should continue to involve participant’s primary-care providers, consid…
1316	Currie et al.	The effects of a low-dose physical activity intervention on physical activity and body mass index in severely obese adolescents	2017	International Journal of Adolescent Medicine and Health.	United States of America	Adolescents were recruited from a medical clinic specializing in pediatric obesity, where most patients were from surrounding rural areas; completed between July 2010 – May 2013; 7 week PA intervention ; On average the adolescents were 14.4 ± 1.92 years of age, mainly female (56%) and African American (76%). The majority of the adolescents were severely obese (77%), 20% were obese and 3% were ove…	Randomized clinical trial (retrospective, longitudinal?)	n/a	adolescents (12-18 years of age) - A clinic pre-requisite was that patients have a BMI ≥ 95th percentile and were referred by a primary care provider.	N=64	Physician, and nutritionist each conducted 1 hour consults. Access to medical family therapist was offered as needed. During the physician consult, PA was discussed for 5–10 min. Participants were given a pedometer and a notebook with PA goals, nutrition handouts and information related to the adolescent’s medical needs.	This study determined the effect a low-dose PA intervention had on PA and BMI in severely obese adolescents.	7-week low-dose physical activity (PA) intervention on PA and body mass index (BMI) in severe obese adolescents delivered via telephone and mail. Comparison of a standard care control group and a group that recieved standard care as well as weekly newsletters and telephone calls discussing PA.	n/a	Standard care consisted of a 1 h consultation with a physician, a 1 h consult with a nutritionist, and access to a medical family therapist as needed. During the physician consult, PA was discussed for 5–10 min [15]. Participants were given a pedometer and a notebook with PA goals, nutrition handouts and information related to the adolescent’s medical needs. The intervention group received standa…	Retention: Of those, 64 enrolled in the study, and 24 had post-intervention data. Fidelity: The average number of attempted calls was 2.09 ± 1.69 times/week and the adolescents were reached 6.05 ± 1.49 times out of 7 weeks and the calls lasted 9:05 ± 3:14 min. Taken together, the dose of treatment the adolescents received on average was 50 min over the 7-weeks. The majority of adolescents receive…	Using intent-to-treat analysis, nonsignificant main and interaction effects were observed for pedometer steps with effect sizes being close to 0 for both groups. For BMI z-score, nonsignificant main and interaction effects were observed. ES analysis indicated minimal BMI z-score decreases in both groups. When the analysis was completed among only those who had pre- and post-intervention data (n =…	This study has several limitations. Given the small sample size that completed pre- and post-measurements, generalizability is limited. Even though pedometers were used to measure PA, the adolescents recorded daily steps, so there was a self-reporting aspect of the PA measurement which could impact the accuracy.	In summary, a low-dose PA intervention did not improve PA and BMI z-score in severely obese adolescents undergoing medical care. While this population is willing to participate in interventions, more intensive and longer duration interventions are necessary to elicit improvements. Future research should determine not only the appropriate PA dose, but the intervention length necessary to improve o…
